# Supplementary material for: Screening for texturing Leuconostoc and genomics behind polysaccharide production
Source: FEMS Microbiol Lett. 2020 Oct 27;367(20):fnaa179. doi: 10.1093/femsle/fnaa179 (PMC7644082; doi:10.1093/femsle/fnaa179)
Supplement: fnaa179_Supplemental_Files [file fnaa179_supplemental_files.zip]

Archive with 2 entries (2 files):
- 20201008_Supplem_Table1.docx
- 20201008_Supplem_Table2.docx
